# Supplementary material for: Culture dependent and independent analysis of bacterial communities associated with commercial salad leaf vegetables
Source: BMC Microbiol. 2013 Dec 1;13:274. doi: 10.1186/1471-2180-13-274 (PMC4219373; doi:10.1186/1471-2180-13-274)
Supplement: Additional file 1 — Rarefaction of pyrosequencing data. Rarefaction analysis of the 454 pyrosequencing data for each sample as performed in mothur using the “rarefaction” command, with a 50 read increment. [file 1471-2180-13-274-S1.xlsx]

## Sheet: Rarefaction
numsampled	Green	Green S	Green Org	Green Org S	numsampled	Ice	Ice S	Ice Org	Ice Org S	numsampled	Red	Red S	Red Org	Red Org S	numsampled	Rom	Rom S	Rom Org	Rom Org S	numsampled	Spin	Spin S	Spin Org	Spin Org S
1	1	1	1	1	1	1	1	1	1	1	1	1	1	1	1	1	1	1	1	1	1	1	1	1
50	7	5	8	9	50	11	6	8	7	50	7	4	13	12	50	7	8	3	3	50	3	7	7	5
100	11	8	12	13	100	15	9	11	11	100	11	6	20	17	100	10	10	3	4	100	5	9	11	7
150	15	10	15	16	150	18	12	14	13	150	15	8	25	21	150	13	13	4	4	150	6	11	14	8
200	18	12	18	20	200	21	14	15	15	200	18	10	30	24	200	16	14	5	5	200	7	13	17	10
250	21	14	20	23	250	23	16	17	17	250	20	12	35	27	250	18	16	5	6	250	7	14	19	11
300	24	15	22	26	300	25	18	18	19	300	23	13	39	30	300	20	18	6	6	300	8	15	21	13
350	27	17	25	28	350	27	20	20	20	350	25	15	42	33	350	22	19	7	7	350	8	17	23	14
400	29	19	26	31	400	28	21	21	21	400	27	16	46	36	400	24	21	7	8	400	9	18	26	15
450	31	20	28	33	450	30	23	22	23	450	29	18	49	38	450	26	22	8	8	450	9	19	27	16
500	33	21	30	35	500	31	24	23	24	500	31	19	52	40	500	27	24	8	9	500	10	20	29	17
550	35	23	32	37	550	33	26	24	25	550	33	20	55	42	550	29	25	9	9	550	10	21	31	18
600	37	24	33	39	600	34	27	24	26	600	35	21	57	44	600	30	27	10	10	600	11	22	33	19
650	39	25	35	41	650	36	28	25	27	650	37	23	60	46	650	31	28	10	10	650	11	23	35	20
700	40	26	36	43	700	37	30	26	29	700	39	24	62	48	700	33	29	11	11	700	11	24	36	21
750	42	28	38	45	750	38	31	27	30	750	40	25	65	50	750	34	30	11	11	750	12	25	38	22
800	43	29	39	46	800	39	32	28	31	800	42	26	67	52	800	35	31	12	12	800	12	26	39	23
850	45	30	40	48	850	41	33	29	31	850	44	27	69	54	850	36	33	12	12	850	13	27	41	24
900	46	31	41	50	900	42	34	29	32	900	45	28	72	55	900	37	34	13	13	900	13	28	42	25
950	48	32	42	51	950	43	35	30	33	950	47	29	74	57	950	38	35	13	13	950	13	29	44	25
1000	49	33	44	53	1000	44	36	31	34	1000	48	29	76	58	1000	39	36	13	14	1000	14	29	45	26
1050	50	34	45	54	1050	45	37	31	35	1050	50	30	78	60	1050	40	37	14	14	1050	14	30	46	27
1100	52	35	46	55	1100	46	38	32	36	1100	51	31	80	61	1100	41	38	14	14	1100	14	31	48	28
1150	53	36	47	57	1150	47	39	33	37	1150	53	32	82	63	1150	42	39	14	15	1150	15	32	49	29
1200	54	37	48	58	1200	48	39	33	38	1200	54	33	84	64	1200	43	40	15	15	1200	15	32	50	30
1250	55	38	48	59	1250	49	40	34	39	1250	55	34	85	66	1250	44	41	15	16	1250	15	33	52	30
1300	56	39	49	60	1300	50	41	34	39	1300	57	34	87	67	1300	44	42	16	16	1300	16	34	53	31
1350	57	40	50	61	1350	51	42	35	40	1350	58	35	89	69	1350	45	43	16	16	1350	16	34	54	32
1400	58	41	51	62	1400	52	42	35	41	1400	59	36	91	70	1400	46	44	16	17	1400	16	35	55	32
1450	59	41	52	64	1450	53	43	36	42	1450	60	36	92	71	1450	47	45	17	17	1450	17	35	56	33
1500	60	42	53	65	1500	54	44	36	43	1500	61	37	94	73	1500	47	46	17	18	1500	17	36	58	34
1507	60	42	53	65	1507	54	44	36	43	1507	62	37	94	73	1507	47	46	17	18	1507	17	36	58	34
1550	61	43	54	66	1550		45	37	43	1550	63	38	96	74	1550	48	47	17	18	1550	17	36	59	34
1600	62	44	54	67	1600		45	37	44	1600	64	39	97	75	1600	49	48	18	18	1600	17	37	60	35
1640	63	44	55	68	1640		46	38	45	1640	65	39	99	76	1640	49	49	18	18	1640	18	37	61	36
1650	63	45	55	68	1650		46	38	45	1650	65	39	99		1650	49	49	18	19	1650	18	38	61	36
1700	64	45	56	69	1700		46	38	46	1700	66	40	100		1700	50	50	18	19	1700	18	38	62	37
1750	65	46	46	70	1750		47	39	46	1750	67	41	102		1750	51	51	18	19	1750	18	39	63	37
1769	65	46	46	70	1769		47	39	47	1769	67	41	102		1769	51	51	18	19	1769	18	39	64	38
1800	66	47	57	71	1800		48	39	47	1800	68	41	103		1800	51		19	19	1800	19	39	64	38
1850	67	47	58	72	1850		48	39	48	1850	69	42	105		1850	52		19	20	1850	19	40	65	39
1900	68	48	58	72	1900		49	40	48	1900	70	42	106		1900	52		19	20	1900	19	40	67	39
1950	68	49	59	73	1950		49	40	49	1950	71	43	108		1950	53		20	20	1950	19	41	68	40
2000	69	49	60	74	2000		50	41	50	2000	72	44	109		2000	54		20	21	2000	20	41	69	41
2050	70	50	60	75	2050		51	41	50	2050	73	44	110		2050	54		20	21	2050	20	41	70	41
2100	71	51	61	76	2100			41	51	2100	74	45	112		2100	55		20	21	2100	20	42	71	42
2113	71	51	61	76	2113		51	42	51	2113	74	45	112		2113	55		20	22	2113	20	42	71	42
2142	72	51	61	77	2142		51	42	51	2142	75		113		2142	55		21	22	2142	20	42	71	43
2150	72	51	61	77	2150		52	42	51	2150	75		113		2150	55		21	22	2150	20		72	43
2155	72	51	61	77	2155		52	42	52	2155	75		113		2155	55		21	22	2155	20		72	43
2200	73	52	62	77	2200		52	42	52	2200	76				2200	56		21	22	2200	20		73	43
2250	73	52	62	78	2250		53	43	53	2250	77				2250	56		21	22	2250	21		74	44
2300	74	53	63	79	2300		53	43	53	2300	78				2300	57		21	23	2300	21		75	45
2333	75	53	63	80	2333		53	43	54	2333	79				2333	57		21	23	2333	21		75	45
2347	75	53	64	80	2347		54	43	54	2347	79				2347	57		22	23	2347	21			45
2350	75	53	64	80	2350		54	43	54	2350	79				2350			22	23	2350	21			45
2365	75	54	64	80	2365		54	43	54	2365	79				2365			22	23	2365	21			45
2371	75	54	64		2371		54	43	54	2371	79				2371			22	23	2371	21			45
2400		54	64		2400		54	44	55	2400	80				2400			22	23	2400	21			46
2423		54	64		2423		54	44	55	2423	80				2423			22	23	2423	21			46
2450			65		2450		55	44	55	2450	81				2450			22	24	2450	22			46
2500			65		2500		55	44	56	2500	82				2500			22	24	2500	22			47
2512			65		2512		55	44	56	2512	82				2512			22	24	2512	22			47
2550	NA	NA	NA	NA	2550		55	45	56	2550	83				2550			23	24	2550	22			48
2600	NA	NA	NA	NA	2600		56	45	57	2600	83				2600			23	25	2600	22			48
2610	NA	NA	NA	NA	2610		56	45	57	2610	84				2610			23	25	2610	22			48
2633	NA	NA	NA	NA	2633		56	45	57	2633	84				2633			23	25	2633	22
2650	NA	NA	NA	NA	2650			45	57	2650	84				2650			23	25	2650	22
2700	NA	NA	NA	NA	2700			46	58	2700	85				2700			23	25	2700	23
2702	NA	NA	NA	NA	2702			46	58	2702	85				2702			23	25	2702	23
2716	NA	NA	NA	NA	2716			46	58	2716	85				2716			23		2716	23
2740	NA	NA	NA	NA	2740			46	58	2740	86				2740					2740	23
2750	NA	NA	NA	NA	2750			46		2750	86				2750					2750	23
2800	NA	NA	NA	NA	2800			46		2800	87				2800					2800	23
2808	NA	NA	NA	NA	2808			46		2808	87				2808					2808	23
2850	NA	NA	NA	NA	2850	NA	NA	NA	NA	2850	88				2850					2850	23
2900	NA	NA	NA	NA	2900	NA	NA	NA	NA	2900	88				2900					2900	23
2950	NA	NA	NA	NA	2950	NA	NA	NA	NA	2950	89				2950					2950	23
3000	NA	NA	NA	NA	3000	NA	NA	NA	NA	3000	90				3000					3000	24
3050	NA	NA	NA	NA	3050	NA	NA	NA	NA	3050	91				3050					3050	24
3073	NA	NA	NA	NA	3073	NA	NA	NA	NA	3073	91				3073					3073	24
3100	NA	NA	NA	NA	3100	NA	NA	NA	NA	3100	NA	NA	NA	NA	3100					3100	24
3150	NA	NA	NA	NA	3150	NA	NA	NA	NA	3150	NA	NA	NA	NA	3150					3150	24
3200	NA	NA	NA	NA	3200	NA	NA	NA	NA	3200	NA	NA	NA	NA	3200	NA	NA	NA	NA	3200	25
3250	NA	NA	NA	NA	3250	NA	NA	NA	NA	3250	NA	NA	NA	NA	3250	NA	NA	NA	NA	3250	25
3300	NA	NA	NA	NA	3300	NA	NA	NA	NA	3300	NA	NA	NA	NA	3300	NA	NA	NA	NA	3300	25
3350	NA	NA	NA	NA	3350	NA	NA	NA	NA	3350	NA	NA	NA	NA	3350	NA	NA	NA	NA	3350	25
3400	NA	NA	NA	NA	3400	NA	NA	NA	NA	3400	NA	NA	NA	NA	3400	NA	NA	NA	NA	3400	25
3450	NA	NA	NA	NA	3450	NA	NA	NA	NA	3450	NA	NA	NA	NA	3450	NA	NA	NA	NA	3450	25
3500	NA	NA	NA	NA	3500	NA	NA	NA	NA	3500	NA	NA	NA	NA	3500	NA	NA	NA	NA	3500	26
3550	NA	NA	NA	NA	3550	NA	NA	NA	NA	3550	NA	NA	NA	NA	3550	NA	NA	NA	NA	3550	26
3600	NA	NA	NA	NA	3600	NA	NA	NA	NA	3600	NA	NA	NA	NA	3600	NA	NA	NA	NA	3600	26
3650	NA	NA	NA	NA	3650	NA	NA	NA	NA	3650	NA	NA	NA	NA	3650	NA	NA	NA	NA	3650	26
3700	NA	NA	NA	NA	3700	NA	NA	NA	NA	3700	NA	NA	NA	NA	3700	NA	NA	NA	NA	3700	26
3750	NA	NA	NA	NA	3750	NA	NA	NA	NA	3750	NA	NA	NA	NA	3750	NA	NA	NA	NA	3750	26
3800	NA	NA	NA	NA	3800	NA	NA	NA	NA	3800	NA	NA	NA	NA	3800	NA	NA	NA	NA	3800	27
3850	NA	NA	NA	NA	3850	NA	NA	NA	NA	3850	NA	NA	NA	NA	3850	NA	NA	NA	NA	3850	27
3900	NA	NA	NA	NA	3900	NA	NA	NA	NA	3900	NA	NA	NA	NA	3900	NA	NA	NA	NA	3900	27
3950	NA	NA	NA	NA	3950	NA	NA	NA	NA	3950	NA	NA	NA	NA	3950	NA	NA	NA	NA	3950	27
4000	NA	NA	NA	NA	4000	NA	NA	NA	NA	4000	NA	NA	NA	NA	4000	NA	NA	NA	NA	4000	27
4050	NA	NA	NA	NA	4050	NA	NA	NA	NA	4050	NA	NA	NA	NA	4050	NA	NA	NA	NA	4050	27
4100	NA	NA	NA	NA	4100	NA	NA	NA	NA	4100	NA	NA	NA	NA	4100	NA	NA	NA	NA	4100	27
4150	NA	NA	NA	NA	4150	NA	NA	NA	NA	4150	NA	NA	NA	NA	4150	NA	NA	NA	NA	4150	28
4200	NA	NA	NA	NA	4200	NA	NA	NA	NA	4200	NA	NA	NA	NA	4200	NA	NA	NA	NA	4200	28
4250	NA	NA	NA	NA	4250	NA	NA	NA	NA	4250	NA	NA	NA	NA	4250	NA	NA	NA	NA	4250	28
4300	NA	NA	NA	NA	4300	NA	NA	NA	NA	4300	NA	NA	NA	NA	4300	NA	NA	NA	NA	4300	28
4350	NA	NA	NA	NA	4350	NA	NA	NA	NA	4350	NA	NA	NA	NA	4350	NA	NA	NA	NA	4350	28
4400	NA	NA	NA	NA	4400	NA	NA	NA	NA	4400	NA	NA	NA	NA	4400	NA	NA	NA	NA	4400	28
4450	NA	NA	NA	NA	4450	NA	NA	NA	NA	4450	NA	NA	NA	NA	4450	NA	NA	NA	NA	4450	29
4500	NA	NA	NA	NA	4500	NA	NA	NA	NA	4500	NA	NA	NA	NA	4500	NA	NA	NA	NA	4500	29
4550	NA	NA	NA	NA	4550	NA	NA	NA	NA	4550	NA	NA	NA	NA	4550	NA	NA	NA	NA	4550	29
4600	NA	NA	NA	NA	4600	NA	NA	NA	NA	4600	NA	NA	NA	NA	4600	NA	NA	NA	NA	4600	29
4650	NA	NA	NA	NA	4650	NA	NA	NA	NA	4650	NA	NA	NA	NA	4650	NA	NA	NA	NA	4650	29
4700	NA	NA	NA	NA	4700	NA	NA	NA	NA	4700	NA	NA	NA	NA	4700	NA	NA	NA	NA	4700	29
4750	NA	NA	NA	NA	4750	NA	NA	NA	NA	4750	NA	NA	NA	NA	4750	NA	NA	NA	NA	4750	30
4800	NA	NA	NA	NA	4800	NA	NA	NA	NA	4800	NA	NA	NA	NA	4800	NA	NA	NA	NA	4800	30
4850	NA	NA	NA	NA	4850	NA	NA	NA	NA	4850	NA	NA	NA	NA	4850	NA	NA	NA	NA	4850	30
4900	NA	NA	NA	NA	4900	NA	NA	NA	NA	4900	NA	NA	NA	NA	4900	NA	NA	NA	NA	4900	30
4950	NA	NA	NA	NA	4950	NA	NA	NA	NA	4950	NA	NA	NA	NA	4950	NA	NA	NA	NA	4950	30
5000	NA	NA	NA	NA	5000	NA	NA	NA	NA	5000	NA	NA	NA	NA	5000	NA	NA	NA	NA	5000	30
5050	NA	NA	NA	NA	5050	NA	NA	NA	NA	5050	NA	NA	NA	NA	5050	NA	NA	NA	NA	5050	30
5100	NA	NA	NA	NA	5100	NA	NA	NA	NA	5100	NA	NA	NA	NA	5100	NA	NA	NA	NA	5100	31
5150	NA	NA	NA	NA	5150	NA	NA	NA	NA	5150	NA	NA	NA	NA	5150	NA	NA	NA	NA	5150	31
5200	NA	NA	NA	NA	5200	NA	NA	NA	NA	5200	NA	NA	NA	NA	5200	NA	NA	NA	NA	5200	31
5250	NA	NA	NA	NA	5250	NA	NA	NA	NA	5250	NA	NA	NA	NA	5250	NA	NA	NA	NA	5250	31
5300	NA	NA	NA	NA	5300	NA	NA	NA	NA	5300	NA	NA	NA	NA	5300	NA	NA	NA	NA	5300	31
5350	NA	NA	NA	NA	5350	NA	NA	NA	NA	5350	NA	NA	NA	NA	5350	NA	NA	NA	NA	5350	31
5356	NA	NA	NA	NA	5356	NA	NA	NA	NA	5356	NA	NA	NA	NA	5356	NA	NA	NA	NA	5356	31

## Sheet: Rarefaction curves
										Green Leaf Lettuce
										(conventional,surface-sterilized conventional, organic, surface-sterilized organic)
										Iceberg Lettuce
										(conventional,surface-sterilized conventional, organic, surface-sterilized organic)
										Red Leaf Lettuce
										(conventional,surface-sterilized conventional, organic, surface-sterilized organic)
										Romaine Lettuce
										(conventional,surface-sterilized conventional, organic, surface-sterilized organic)
										Baby Spinach
										(conventional,surface-sterilized conventional, organic, surface-sterilized organic)
